# Supplementary material for: Global perspectives and clinical trends in Qigong research: a bibliometric and visual analysis (2005–2025)
Source: Front Med (Lausanne). 2026 May 7;13:1707980. doi: 10.3389/fmed.2026.1707980 (PMC13190511; doi:10.3389/fmed.2026.1707980)
Supplement: Supplementary file 2 [file Data_Sheet_2.csv]

Label	Cluster
aerobic exercise	1
aging	1
baduanjin	1
balance	1
brain	1
cognition	1
cognitive function	1
cognitive impairment	1
dementia	1
elderly	1
exercise	1
falls	1
fitness	1
gait	1
health qigong	1
impairment	1
individuals	1
mechanisms	1
mental-health	1
mild cognitive impairment	1
mind-body exercise	1
older-adults	1
outcomes	1
parkinson&#39;s disease	1
people	1
performance	1
physical function	1
physical-activity	1
physical-exercise	1
prevention	1
questionnaire	1
reliability	1
scale	1
stroke	1
tai chi	1
trial	1
validation	1
validity	1
acupuncture	2
alternative medicine	2
blood-pressure	2
care	2
challenges inherent	2
chinese medicine	2
chronic pain	2
chuan	2
clinical-trials	2
complementary	2
complementary and alternative medicine	2
complementary medicine	2
complementary therapies	2
covid-19	2
double-blind	2
efficacy	2
fibromyalgia	2
hypertension	2
integrative medicine	2
interventions	2
low-back-pain	2
massage	2
medicine	2
meditation	2
meditative movement	2
mind-body	2
mind-body therapies	2
mindfulness	2
obesity	2
pain	2
qigong	2
randomized controlled trials	2
risk-factors	2
stress reduction	2
therapy	2
traditional chinese medicine	2
yoga	2
anxiety	3
breast-cancer	3
cancer	3
cancer-patients	3
cancer-related fatigue	3
chemotherapy	3
cognitive-behavioral therapy	3
controlled-trial	3
cortisol	3
depression	3
fatigue	3
impact	3
inflammation	3
insomnia	3
medical qigong	3
mood	3
of-life	3
quality-of-life	3
sleep	3
sleep quality	3
stress	3
survivors	3
symptoms	3
women	3
adults	4
association	4
benefits	4
capacity	4
chronic obstructive pulmonary disease	4
copd	4
disease	4
exercise capacity	4
guidelines	4
life	4
meta-analysis	4
mortality	4
muscle strength	4
network meta-analysis	4
obstructive pulmonary-disease	4
protocol	4
pulmonary rehabilitation	4
quality	4
rehabilitation	4
risk	4
statement	4
strength	4
systematic review	4
traditional chinese exercise	4
disability	5
disorders	5
health	5
hip	5
knee osteoarthritis	5
management	5
osteoarthritis	5
population	5
prevalence	5
program	5
self-efficacy	5
