# Supplementary material for: Global perspectives and clinical trends in Qigong research: a bibliometric and visual analysis (2005–2025)
Source: Front Med (Lausanne). 2026 May 7;13:1707980. doi: 10.3389/fmed.2026.1707980 (PMC13190511; doi:10.3389/fmed.2026.1707980)
Supplement: Supplementary file 3 [file Data_Sheet_3.csv]

Label	Occurrences
humans	384
female	262
male	221
middle aged	202
aged	173
qigong	168
quality of life	144
adult	136
treatment outcome	129
exercise therapy	114
breathing exercises	81
exercise	75
randomized controlled trials as topic	63
pilot projects	45
china	44
young adult	44
aged, 80 and over	42
prospective studies	41
surveys and questionnaires	41
single-blind method	39
tai ji	37
adolescent	36
depression	33
fatigue	31
mental health	29
medicine, chinese traditional	25
pain measurement	24
time factors	23
activities of daily living	22
anxiety	22
cognition	22
pulmonary disease, chronic obstructive	22
breast neoplasms	21
postural balance	20
chronic disease	19
stress, psychological	19
cognitive dysfunction	18
muscle strength	17
neoplasms	17
health status	16
physical fitness	16
research design	16
sleep	16
blood pressure	15
cancer survivors	15
chronic pain	15
heart rate	15
sleep wake disorders	15
stroke	15
students	15
child	14
follow-up studies	14
mind-body therapies	14
pain	14
parkinson disease	14
low back pain	12
affect	11
lung	11
neck pain	11
outcome assessment, health care	11
severity of illness index	11
stroke rehabilitation	11
age factors	10
analysis of variance	10
body mass index	10
covid-19	10
diabetes mellitus, type 2	10
fibromyalgia	10
osteoarthritis, knee	10
sleep quality	10
taiwan	10
combined modality therapy	9
exercise tolerance	9
frailty	9
hand strength	9
hypertension	9
meditation	9
mindfulness	9
respiratory function tests	9
bone density	8
double-blind method	8
feasibility studies	8
hydrocortisone	8
lung neoplasms	8
patient compliance	8
recovery of function	8
resistance training	8
respiration	8
burnout, professional	7
case-control studies	7
child, preschool	7
clinical protocols	7
cognitive behavioral therapy	7
cross-over studies	7
fatigue syndrome, chronic	7
health promotion	7
heart failure	7
independent living	7
magnetic resonance imaging	7
massage	7
pain management	7
pandemics	7
survivors	7
universities	7
accidental falls	6
biomarkers	6
blood glucose	6
disability evaluation	6
dyspnea	6
longitudinal studies	6
patient satisfaction	6
self efficacy	6
attention	5
autistic disorder	5
c-reactive protein	5
cardiac rehabilitation	5
complementary therapies	5
cytokines	5
executive function	5
exercise test	5
frail elderly	5
inflammation	5
interleukin-6	5
muscle, skeletal	5
obesity	5
qi	5
range of motion, articular	5
risk factors	5
self concept	5
self report	5
sitting position	5
sleep initiation and maintenance disorders	5
social support	5
waiting lists	5
